# Supplementary material for: Targeting DNA Topoisomerase II in Antifungal Chemotherapy
Source: Molecules. 2022 Nov 11;27(22):7768. doi: 10.3390/molecules27227768 (PMC9698242; doi:10.3390/molecules27227768)
Supplement: Supplementary file 1 [file molecules-27-07768-s001.zip]

Archive with 2 entries (2 files):
- Animated graphical representation of ScTopoII.mp4
- molecules-2005316-supplementary - final .pdf
